# Supplementary material for: A Cross-Sectional Pilot Study on Association of Ready-to-Eat and Processed Food Intakes with Metabolic Factors, Serum Trans Fat and Phospholipid Fatty Acid Compositions in Healthy Japanese Adults
Source: Nutrients. 2024 Apr 2;16(7):1032. doi: 10.3390/nu16071032 (PMC11013905; doi:10.3390/nu16071032)
Supplement: Supplementary file 1 [file nutrients-16-01032-s001.zip]

Archive with 1 entries (1 files):
- nutrients-2901863-supplementary.pdf
